# Supplementary material for: Breaking the waves: improved detection of copy number variation from microarray-based comparative genomic hybridization
Source: Genome Biol. 2007 Oct 25;8(10):R228. doi: 10.1186/gb-2007-8-10-r228 (PMC2246302; doi:10.1186/gb-2007-8-10-r228)
Supplement: Additional data file 7 — The ID and genomic location of clones that are called as CNVs. [file gb-2007-8-10-r228-S7.txt]

Clone	Chromosome	Start	End
Chr1tp-15B3	1	377	167280
Chr1tp-35F11	1	357583	511231
Chr1tp-27B12	1	561232	682895
Chr1tp-17A8	1	672781	852347
Chr1tp-1A6	1	968414	1195872
Chr1tp-25A11	1	1239243	1359795
Chr1tp-25A7	1	1651818	1762425
Chr1tp-22B10	1	2586140	2666382
Chr1tp-1A7	1	2880915	3072476
Chr1tp-1A12	1	4230978	4406340
Chr1tp-25C6	1	5976120	6161310
Chr1tp-25D10	1	9242396	9360965
Chr1tp-34E4	1	10676768	10820240
Chr1tp-25E5	1	10738084	10855421
Chr1tp-1D6	1	12608657	12759376
Chr1tp-25F10	1	12757377	12842343
Chr1tp-23H8	1	12770841	12954117
Chr1tp-20B10	1	13368142	13540433
Chr1tp-34D10	1	13984902	14187217
Chr1tp-1E2	1	15503412	15683816
Chr1tp-25H4	1	16012184	16183566
Chr1tp-38D9	1	16509639	16592968
Chr1tp-25H6	1	16516357	16604532
Chr1tp-35A8	1	16602533	16639921
Chr1tp-25H8	1	16637922	16784062
Chr1tp-25H9	1	16752898	16870964
Chr1tp-23C7	1	16920965	17088074
Chr1tp-25H11	1	17359298	17503806
Chr1tp-26A1	1	17797203	17951230
Chr1tp-26B2	1	19807145	19855976
Chr1tp-20D9	1	21481490	21687720
Chr1tp-2B8	1	31539856	31686156
Chr1tp-2B10	1	31699410	31884263
Chr1tp-18C7	1	31842605	32025943
Chr1tp-2D1	1	35249146	35435054
Chr1tp-27A11	1	36132629	36260761
Chr1tp-2E2	1	38428319	38622144
Chr1tp-23D3	1	40249832	40392127
Chr1tp-2H8	1	48241591	48380959
Chr1tp-2H12	1	48856742	49042441
Chr1tp-3B2	1	51438053	51599281
Chr1tp-23H9	1	51798821	51984332
Chr1tp-27H12	1	53630573	53741257
Chr1tp-3E3	1	58188092	58353677
Chr1tp-3F5	1	60166104	60334789
Chr1tp-18F11	1	64939414	65094656
Chr1tp-34C1	1	65165187	65315073
Chr1tp-28F8	1	67033115	67145629
Chr1tp-28H6	1	72364078	72456416
Chr1tp-34A1	1	72454417	72465437
Chr1tp-4C10	1	72463446	72598834
Chr1tp-28H8	1	73482424	73595464
Chr1tp-4G8	1	79067470	79245686
Chr1tp-4H2	1	79930745	80132893
Chr1tp-5A12	1	83208897	83375381
Chr1tp-36C3	1	83373387	83377380
Chr1tp-5B1	1	83375381	83390380
Chr1tp-38C6	1	83384616	83560761
Chr1tp-5B3	1	83433921	83617927
Chr1tp-5B4	1	83567617	83720332
Chr1tp-18E1	1	88280379	88454914
Chr1tp-29F3	1	89124089	89189073
Chr1tp-35B1	1	89187074	89272744
Chr1tp-38E1	1	90532013	90695320
Chr1tp-29H3	1	93241982	93344351
Chr1tp-5G2	1	94421596	94578676
Chr1tp-30A6	1	96127772	96258135
Chr1tp-6B3	1	99932180	100086412
Chr1tp-30C5	1	101639265	101748059
Chr1tp-23E11	1	103702380	103895578
Chr1tp-30C7	1	103804337	103923047
Chr1tp-6D2	1	103898814	104049621
Chr1tp-30C11	1	106472604	106593624
Chr1tp-30D2	1	107296826	107389118
Chr1tp-6F7	1	107923621	108127039
Chr1tp-6F11	1	108410668	108610147
Chr1tp-23H1	1	108504425	108699273
Chr1tp-6F12	1	108668210	108808720
Chr1tp-6G2	1	108931617	109106837
Chr1tp-18B12	1	112358196	112504596
Chr1tp-6H9	1	112393536	112552652
Chr1tp-30F2	1	113162086	113281612
Chr1tp-6H12	1	113215388	113284270
Chr1tp-30F3	1	113429080	113569725
ChrXtp-9G7	1	113429080	113569703
Chr1tp-7A2	1	113486429	113666520
Chr1tp-7A3	1	113618174	113790430
Chr1tp-7A4	1	113745004	113928099
Chr1tp-7A5	1	113813668	113885131
Chr1tp-30F4	1	113885032	114010684
Chr1tp-7A6	1	114008686	114049576
Chr1tp-30F5	1	114047578	114191195
Chr1tp-35E12	1	114189196	114290671
Chr1tp-30F7	1	114319498	114433595
Chr1tp-30F8	1	114433496	114570985
Chr1tp-30F9	1	114499547	114663044
Chr1tp-30F10	1	114572393	114714944
Chr1tp-30F11	1	114838246	114933428
Chr1tp-30F12	1	114919565	115059771
Chr1tp-30G1	1	115057772	115170828
Chr1tp-7A10	1	115066121	115266865
Chr1tp-7A9	1	115078875	115234693
Chr1tp-30G2	1	115256439	115396001
Chr1tp-34B8	1	115550202	115572963
Chr1tp-30G8	1	115891240	115992862
Chr1tp-7B2	1	115988137	116152791
Chr1tp-7B3	1	116113620	116253058
Chr1tp-7B4	1	116217372	116380423
Chr1tp-30H5	1	116876957	116986717
Chr1tp-7C8	1	120181092	120290703
Chr1tp-38C8	1	120245520	120395759
Chr1tp-36B11	1	120393760	120409198
Chr1tp-11F6	1	120698738	120794484
Chr1tp-23D4	1	120924242	121097476
Chr1tp-31B12	1	141387477	141531920
Chr1tp-23H3	1	141395438	141551836
Chr1tp-36B8	1	141851837	141979099
Chr1tp-7D3	1	142029100	142323499
Chr1tp-31B9	1	142299769	142420696
Chr1tp-7D2	1	142391276	142548088
Chr1tp-34C3	1	142420334	142587762
Chr1tp-7C12	1	142575854	142776854
Chr1tp-31B8	1	142665700	142680315
Chr1tp-20E3	1	142678316	142882622
Chr1tp-31C1	1	142820056	142904570
Chr1tp-31C2	1	142841409	142972397
Chr1tp-7D6	1	143117214	143257561
Chr1tp-7E2	1	143503556	143696587
Chr1tp-20A5	1	144850811	145023900
Chr1tp-21C1	1	144920632	145100447
Chr1tp-36B9	1	144946926	145027471
Chr1tp-31B7	1	145043332	145140950
Chr1tp-23B8	1	145290951	145463739
Chr1tp-20E10	1	145513740	145671828
Chr1tp-17D11	1	145558326	145734052
Chr1tp-7H4	1	145669829	145727426
Chr1tp-21B4	1	145784053	145957710
Chr1tp-7H5	1	145888591	146093292
Chr1tp-7H6	1	146214977	146600459
Chr1tp-7D4	1	146322719	146512271
Chr1tp-7H7	1	146522914	146711869
Chr1tp-31D9	1	146971282	147104104
Chr1tp-31C8	1	149285912	149400186
Chr1tp-31C9	1	149386063	149503146
Chr1tp-20B4	1	151175050	151372193
Chr1tp-21C5	1	151908051	152088109
Chr1tp-7H12	1	151957816	152127880
Chr1tp-35G5	1	154088649	154226966
Chr1tp-8D10	1	157589566	157730861
Chr1tp-22B12	1	158219386	158308220
Chr1tp-8H4	1	158226187	158356094
Chr1tp-8G12	1	158496621	158708282
Chr1tp-8G9	1	158807806	159016213
Chr1tp-8G8	1	159014214	159131095
Chr1tp-38C2	1	163223537	163382643
Chr1tp-31G2	1	166513664	166616844
Chr1tp-32A12	1	171200938	171301433
Chr1tp-32D3	1	176011651	176019509
Chr1tp-32D5	1	178362048	178464243
Chr1tp-10B12	1	186087925	186244871
Chr1tp-19D11	1	188420903	188602145
Chr1tp-10F1	1	190239906	190336559
Chr1tp-32E9	1	193424505	193544439
Chr1tp-23E4	1	193528134	193686887
Chr1tp-32E10	1	193610294	193693459
Chr1tp-10H10	1	194763226	194947555
Chr1tp-11C11	1	199299046	199455863
Chr1tp-11F7	1	202925289	203030090
Chr1tp-21E1	1	203946290	204141479
Chr1tp-11G7	1	204133559	204313462
Chr1tp-20F2	1	207541607	207694669
Chr1tp-13A5	1	218491492	218679752
Chr1tp-13A8	1	218684362	218846708
Chr1tp-13C5	1	220241955	220431365
Chr1tp-13C6	1	220391787	220576430
Chr1tp-13D1	1	221301297	221500890
Chr1tp-31B10	1	221711686	221833513
Chr1tp-13D7	1	222093611	222163812
Chr1tp-32G7	1	222341869	222469604
Chr1tp-13E5	1	223162188	223373351
Chr1tp-38B3	1	227931495	228108875
Chr1tp-13F11	1	228167129	228233336
Chr1tp-13G11	1	231180061	231292050
Chr1tp-13H1	1	231231912	231434698
Chr1tp-33C1	1	232957446	233053662
Chr1tp-14A2	1	233672934	233841482
Chr1tp-33C2	1	234267835	234389634
Chr1tp-14B12	1	236220817	236383330
Chr1tp-14C1	1	236374189	236563305
Chr1tp-23G4	1	236843792	236998162
Chr1tp-20G1	1	239475237	239658777
Chr1tp-14E7	1	239599386	239754740
Chr1tp-14G11	1	242399333	242578256
Chr1tp-14H2	1	242733187	242924940
Chr1tp-14H3	1	242859500	243066985
Chr1tp-15A3	1	244229351	244275234
Chr1tp-15A4	1	244273235	244440465
Chr1tp-15A5	1	244354649	244554473
Chr1tp-15A6	1	244552474	244603187
Chr1tp-15A8	1	244826150	245001136
Chr1tp-15A9	1	245013551	245191415
Chr2tp-9C4	2	316985	497231
Chr2tp-28G10	2	333653	497241
Chr2tp-31F6	2	510169	688604
Chr2tp-31F10	2	731429	915588
Chr2tp-29F4	2	885794	1030740
Chr2tp-13B4	2	5448267	5618952
Chr2tp-21G3	2	10223093	10426342
Chr2tp-10C3	2	11420865	11594998
Chr2tp-1B10	2	13422309	13608832
Chr2tp-25A2	2	15152787	15308457
Chr2tp-4A2	2	15852521	16006715
Chr2tp-30F6	2	17632745	17790905
Chr2tp-8B10	2	21645478	21816281
Chr2tp-2G4	2	22725791	22902693
Chr2tp-2E2	2	25923336	26093270
Chr2tp-30A7	2	26477441	26661559
Chr2tp-13B3	2	27274856	27470373
Chr2tp-20B5	2	27972987	28136281
Chr2tp-22D10	2	29319259	29511907
Chr2tp-16B6	2	29730421	29876929
Chr2tp-24D2	2	29774837	29932909
Chr2tp-5E10	2	29922435	30074350
Chr2tp-12F12	2	30335911	30451080
Chr2tp-16H10	2	30765088	30943532
Chr2tp-29A9	2	32589887	32764847
Chr2tp-10F4	2	34461364	34588400
Chr2tp-20D5	2	35149394	35316635
Chr2tp-3H11	2	35775617	35943739
Chr2tp-9H1	2	35871146	36031232
Chr2tp-28C11	2	36155103	36338910
Chr2tp-28D5	2	36292972	36466417
Chr2tp-11H7	2	36364753	36502309
Chr2tp-22C3	2	37708305	37896675
Chr2tp-16B5	2	37719820	37897495
Chr2tp-5F10	2	37873286	38050590
Chr2tp-7B5	2	48666241	48843287
Chr2tp-1E3	2	50000348	50179963
Chr2tp-24B3	2	51942638	52109422
Chr2tp-12G1	2	52639031	52726188
Chr2tp-28C1	2	58464352	58621064
Chr2tp-12G2	2	58660646	58874260
Chr2tp-22B9	2	59017475	59199494
Chr2tp-14A11	2	59544753	59704543
Chr2tp-30E1	2	60206743	60385689
Chr2tp-22G12	2	60559979	60753893
Chr2tp-12A3	2	61194386	61346730
Chr2tp-2B4	2	64026254	64189509
Chr2tp-5D4	2	64258440	64451207
Chr2tp-2A6	2	66240707	66411516
Chr2tp-5A8	2	67198930	67377313
Chr2tp-30G12	2	73628687	73799656
Chr2tp-25H1	2	73728650	73941722
Chr2tp-28B8	2	73836344	73990247
Chr2tp-25E12	2	74391579	74395572
Chr2tp-21D3	2	74393573	74482924
Chr2tp-10G2	2	75601060	75726091
Chr2tp-25D10	2	75725892	75924478
Chr2tp-20D6	2	76453575	76617009
Chr2tp-8H8	2	78139769	78333945
Chr2tp-7B11	2	78199055	78390176
Chr2tp-1H4	2	80457936	80607537
Chr2tp-23E2	2	81645069	81844735
Chr2tp-13E3	2	83160508	83339700
Chr2tp-29A11	2	83288972	83433531
Chr2tp-18D8	2	83427129	83507931
Chr2tp-3F6	2	83690619	83876420
Chr2tp-7B8	2	85212596	85401234
Chr2tp-16H5	2	85844856	86036301
Chr2tp-25B10	2	87157420	87355460
Chr2tp-10C11	2	87198695	87333444
Chr2tp-5E12	2	87292848	87446513
Chr2tp-4E12	2	87428555	87579864
Chr2tp-28C3	2	87441231	87583439
Chr2tp-17D7	2	87659623	87830917
Chr2tp-16E3	2	87707977	87881342
Chr2tp-14C3	2	91016978	91211972
Chr2tp-26C3	2	91051224	91111474
Chr2tp-9G3	2	91159351	91243749
Chr2tp-15A1	2	91214888	91539838
Chr2tp-24G2	2	91253786	91411838
Chr2tp-25G1	2	91361149	91536041
Chr2tp-25A10	2	91519180	91677266
Chr2tp-19F11	2	95392012	95574433
Chr2tp-12B8	2	97112914	97303968
Chr2tp-11F1	2	97152852	97342494
Chr2tp-20G7	2	99839409	100005193
Chr2tp-4D1	2	100534296	100707466
Chr2tp-7D9	2	103712078	103861074
Chr2tp-6D7	2	106325870	106527697
Chr2tp-30E3	2	107056558	107220149
Chr2tp-12B9	2	108058319	108223703
Chr2tp-22H2	2	108223698	108437172
Chr2tp-25D6	2	110120295	110348736
Chr2tp-30G2	2	110322944	110558272
Chr2tp-2E12	2	111913929	112119591
Chr2tp-29A10	2	112115384	112282471
Chr2tp-7G6	2	112117591	112146349
Chr2tp-11F4	2	113791179	113971846
Chr2tp-9F1	2	113968175	114144908
Chr2tp-29B1	2	117260763	117433903
Chr2tp-7E5	2	117299160	117467663
Chr2tp-28H8	2	117462294	117644093
Chr2tp-6C4	2	117967259	118132991
Chr2tp-25A7	2	122037995	122198553
Chr2tp-29C12	2	126749247	126877324
Chr2tp-7E6	2	127547173	127722744
Chr2tp-28E6	2	129581854	129775641
Chr2tp-22A7	2	129637982	129801083
Chr2tp-7E11	2	129720270	129866275
Chr2tp-7C9	2	130291879	130500522
Chr2tp-21E10	2	130417788	130583205
Chr2tp-9F5	2	130512123	130712230
Chr2tp-8F2	2	130935780	131251570
Chr2tp-22A9	2	131615215	131788285
Chr2tp-18G8	2	131780178	131953801
Chr2tp-21E7	2	132013599	132189809
Chr2tp-10D3	2	132112313	132290341
Chr2tp-1A5	2	132288342	132450035
Chr2tp-5D12	2	132511786	132670027
Chr2tp-16B12	2	132678628	132830766
Chr2tp-16E12	2	132786146	132976848
Chr2tp-11B5	2	132884010	132949278
Chr2tp-28A8	2	134243790	134406359
Chr2tp-20H3	2	136626350	136816182
Chr2tp-19H9	2	139281829	139298624
Chr2tp-8F9	2	145273258	145442370
Chr2tp-17G6	2	147388575	147561109
Chr2tp-13B10	2	149706142	149824071
Chr2tp-16B7	2	151282785	151473783
Chr2tp-22D6	2	151943215	152103839
Chr2tp-25G7	2	153450427	153617318
Chr2tp-29F6	2	153529054	153688865
Chr2tp-4F2	2	153617119	153636396
Chr2tp-20E2	2	154188586	154346292
Chr2tp-8F11	2	155157591	155344978
Chr2tp-17A6	2	156262297	156424935
Chr2tp-7E10	2	159638925	159805560
Chr2tp-8G7	2	165546718	165724972
Chr2tp-21D4	2	166627355	166817420
Chr2tp-3H3	2	172539043	172735050
Chr2tp-23A8	2	175158758	175348690
Chr2tp-2E1	2	175801443	175953460
Chr2tp-12B10	2	175985563	176167033
Chr2tp-10E5	2	176801251	176972270
Chr2tp-19H6	2	176972810	177158460
Chr2tp-4H1	2	179234579	179433748
Chr2tp-30A3	2	179799809	179948533
Chr2tp-17F10	2	179836601	180012505
Chr2tp-26D3	2	182292150	182444455
Chr2tp-23D11	2	184446797	184627262
Chr2tp-2E7	2	187158286	187333276
Chr2tp-20H5	2	188205548	188328691
Chr2tp-4B5	2	190766791	190955727
Chr2tp-29A8	2	192391612	192542243
Chr2tp-12A1	2	199129260	199193933
Chr2tp-13G12	2	205520477	205666680
Chr2tp-11A5	2	205690006	205859048
Chr2tp-3D4	2	207553536	207704109
Chr2tp-3A4	2	212194871	212380863
Chr2tp-23D8	2	213278234	213464451
Chr2tp-13D7	2	215636726	215856124
Chr2tp-28C7	2	221057262	221242158
Chr2tp-1E6	2	221634206	221802791
Chr2tp-21F11	2	229433842	229593022
Chr2tp-3A12	2	229552222	229749793
Chr2tp-25E8	2	229889860	230000932
Chr2tp-12B11	2	231475840	231641543
Chr2tp-17C6	2	232362330	232554274
Chr2tp-24C10	2	232485817	232659171
Chr2tp-30F4	2	238108018	238293268
Chr2tp-10B10	2	240241181	240356851
Chr3tp-9C3	3	46156	218278
Chr3tp-7F8	3	159323	343409
Chr3tp-14E12	3	458675	773503
Chr3tp-15D9	3	582645	734804
Chr3tp-14F11	3	1379689	1520051
Chr3tp-14H11	3	1388171	1563295
Chr3tp-6A6	3	2307996	2470417
Chr3tp-10E6	3	4158926	4329976
Chr3tp-4H6	3	5850055	6023660
Chr3tp-20G12	3	14886274	15046975
Chr3tp-17B5	3	16140473	16351508
Chr3tp-16A10	3	20351254	20515632
Chr3tp-22B1	3	22052897	22231873
Chr3tp-2E12	3	24627517	24812112
Chr3tp-2G8	3	24725864	24868556
Chr3tp-15B11	3	24754620	24917930
Chr3tp-14A4	3	26040173	26194166
Chr3tp-18A4	3	28966847	29134754
Chr3tp-9C1	3	32142417	32319800
Chr3tp-6D5	3	34863008	35029752
Chr3tp-22B7	3	37880969	38023493
Chr3tp-27D6	3	37927066	38079228
Chr3tp-4A2	3	41314156	41461422
Chr3tp-3B3	3	42740030	42907696
Chr3tp-8F2	3	44559684	44751252
Chr3tp-17A8	3	46655456	46841717
Chr3tp-10A3	3	46770243	46947493
Chr3tp-27D3	3	50173482	50346381
Chr3tp-22H12	3	52033267	52242518
Chr3tp-13A7	3	52400617	52546968
Chr3tp-16F11	3	56804123	56988771
Chr3tp-27H11	3	60111218	60275566
Chr3tp-26A3	3	60756983	60927060
Chr3tp-28E11	3	64873738	65046093
Chr3tp-7G6	3	69383517	69541168
Chr3tp-17D5	3	75522542	75701937
Chr3tp-7E8	3	75698633	75885356
Chr3tp-9G3	3	75698634	75885406
Chr3tp-14D3	3	75712562	75859274
Chr3tp-18D10	3	75832381	75997482
Chr3tp-14G8	3	75886837	76056264
Chr3tp-1B9	3	76801171	76974670
Chr3tp-27A6	3	77481544	77638962
Chr3tp-27B1	3	77481557	77639025
Chr3tp-2D8	3	85605123	85751633
Chr3tp-3C7	3	98699482	98904950
Chr3tp-7H10	3	101385631	101585598
Chr3tp-9E9	3	101790209	101969975
Chr3tp-15D12	3	104822226	104986512
Chr3tp-7C5	3	105619155	105786443
Chr3tp-3H10	3	105707366	105852024
Chr3tp-12C6	3	105824517	105979344
Chr3tp-15D5	3	106109298	106297806
Chr3tp-1B1	3	106896591	107066809
Chr3tp-1G12	3	107303109	107450672
Chr3tp-3B7	3	108207114	108357916
Chr3tp-28F5	3	112253780	112427751
Chr3tp-12A4	3	118284171	118462922
Chr3tp-2G3	3	119373137	119561071
Chr3tp-28C6	3	127024031	127185454
Chr3tp-4C9	3	127272173	127434160
Chr3tp-7G4	3	128913151	129077658
Chr3tp-21A10	3	129634296	129803878
Chr3tp-18F5	3	129716123	129920515
Chr3tp-14A6	3	130056435	130241904
Chr3tp-22H2	3	130316233	130484408
Chr3tp-14H1	3	131249393	131422680
Chr3tp-15G2	3	132689103	132871642
Chr3tp-9F3	3	134959339	135140579
Chr3tp-10F10	3	139094487	139259439
Chr3tp-18G6	3	139230549	139416533
Chr3tp-1G8	3	141770138	141940722
Chr3tp-11B1	3	143326120	143501517
Chr3tp-18B10	3	143666803	143845209
Chr3tp-19C7	3	144258952	144445630
Chr3tp-1E2	3	147911045	148062624
Chr3tp-17F10	3	149598961	149784837
Chr3tp-28F7	3	152274323	152440183
Chr3tp-2A4	3	152493647	152666917
Chr3tp-22B12	3	152957978	153145873
Chr3tp-26A7	3	154165852	154336959
Chr3tp-28C3	3	155740971	155914529
Chr3tp-25H10	3	155884213	156041425
Chr3tp-2C7	3	163953751	164225496
Chr3tp-23C12	3	164054860	164221008
Chr3tp-3D10	3	165220246	165392762
Chr3tp-22F1	3	165289730	165465059
Chr3tp-25G12	3	166524803	166688409
Chr3tp-26D1	3	166654488	166806038
Chr3tp-26G3	3	169533872	169698568
Chr3tp-22E3	3	173902681	173912095
Chr3tp-26B8	3	174622697	174788011
Chr3tp-4A7	3	175569523	175722245
Chr3tp-16C6	3	176827638	176928037
Chr3tp-2C10	3	181566626	181730725
Chr3tp-1A12	3	182334298	182489344
Chr3tp-2F1	3	187548930	187701077
Chr3tp-12C2	3	187917154	188050028
Chr3tp-10A6	3	189293963	189474572
Chr3tp-1A8	3	190572721	190743738
Chr3tp-15F5	3	192349713	192500458
Chr3tp-21B12	3	192498454	192698298
Chr3tp-22A2	3	192797886	192973086
Chr3tp-4G4	3	194279079	194450436
Chr3tp-6F8	3	194716602	194886348
Chr3tp-5C11	3	196868577	197042673
Chr3tp-9H6	3	196908420	197078010
Chr3tp-10B7	3	196920033	197108192
Chr3tp-8F5	3	197009930	197162583
Chr3tp-1D7	3	197094185	197252013
Chr3tp-18H6	3	197130119	197317736
Chr3tp-20C11	3	198343363	198532077
Chr3tp-25B4	3	198664129	198823591
Chr3tp-16B4	3	198772060	198823587
Chr3tp-18B6	3	198772060	198823587
Chr3tp-11C6	3	198821584	198986178
Chr3tp-18B9	3	199260725	199450740
Chr4tp-11F7	4	1592784	1782006
Chr4tp-10H7	4	3431313	3610714
Chr4tp-7G10	4	7106220	7316734
Chr4tp-21E8	4	7211002	7387973
Chr4tp-24D4	4	8386764	8525281
Chr4tp-15G6	4	8640244	8829332
Chr4tp-14D6	4	8659157	8839226
Chr4tp-9A2	4	9000913	9120591
Chr4tp-17C7	4	9031419	9190837
Chr4tp-14E8	4	9220050	9390607
Chr4tp-4G9	4	9295722	9440442
Chr4tp-16G4	4	9397991	9563211
Chr4tp-26B7	4	9734495	9950048
Chr4tp-10E8	4	10390522	10568288
Chr4tp-6A6	4	11082619	11230954
Chr4tp-24A3	4	15233230	15395169
Chr4tp-22D5	4	15261046	15425789
Chr4tp-3B5	4	21549473	21656828
Chr4tp-14H12	4	21687850	21844544
Chr4tp-1E5	4	21733485	21891882
Chr4tp-15E9	4	21739550	21906987
Chr4tp-26A6	4	23613975	23795195
Chr4tp-18G2	4	28220227	28386770
Chr4tp-1E12	4	29805053	29963713
Chr4tp-25C7	4	32190399	32361018
Chr4tp-22D8	4	33524131	33691961
Chr4tp-14G7	4	34459337	34624267
Chr4tp-1H7	4	34608481	34779109
Chr4tp-4A5	4	36226917	36326285
Chr4tp-5D6	4	41486236	41673302
Chr4tp-11E8	4	45674790	45881074
Chr4tp-2A3	4	46024509	46192914
Chr4tp-22H7	4	48898338	49041027
Chr4tp-5E8	4	49329870	49501045
Chr4tp-7G5	4	52501046	52679030
Chr4tp-21G2	4	54886865	55048893
Chr4tp-5C12	4	57995632	58168325
Chr4tp-4D8	4	58657489	58812854
Chr4tp-17H8	4	61623611	61796922
Chr4tp-11C10	4	63917050	64119556
Chr4tp-15D12	4	64773844	64939598
Chr4tp-25E10	4	66069234	66250985
Chr4tp-1F2	4	69075001	69230647
Chr4tp-23H10	4	69126468	69296476
Chr4tp-4H8	4	69622497	69803613
Chr4tp-9G8	4	69840945	70058935
Chr4tp-23E11	4	70110461	70272807
Chr4tp-18E9	4	70153744	70322413
Chr4tp-18F2	4	70206418	70439215
Chr4tp-23H6	4	70277448	70448849
Chr4tp-14A9	4	77243844	77254572
Chr4tp-2H1	4	77491153	77667563
Chr4tp-24C10	4	77621775	77774636
Chr4tp-18B7	4	78123354	78334739
Chr4tp-1H2	4	82538631	82714783
Chr4tp-15D11	4	85656867	85830702
Chr4tp-7H2	4	86177182	86400023
Chr4tp-14A2	4	86522851	86697727
Chr4tp-6D9	4	86683940	86868111
Chr4tp-7H4	4	89275730	89457523
Chr4tp-4C4	4	89371229	89541447
Chr4tp-1D4	4	89541442	89697751
Chr4tp-14E10	4	90689007	90895327
Chr4tp-25D6	4	92303842	92503292
Chr4tp-13G3	4	101531173	101691063
Chr4tp-6B8	4	104137960	104300049
Chr4tp-4F10	4	104537529	104699999
Chr4tp-8D7	4	106134808	106188645
Chr4tp-7F11	4	115364724	115532828
Chr4tp-14D9	4	115705949	115871226
Chr4tp-13A7	4	115783565	115947929
Chr4tp-6G7	4	117879914	117978482
Chr15tp-4F12	4	118620099	118785083
Chr4tp-18F7	4	122661820	122858663
Chr4tp-25E7	4	124004968	124164768
Chr4tp-25E11	4	124568831	124794818
Chr4tp-8B2	4	124646592	124815644
Chr4tp-6B11	4	124807122	124972558
Chr4tp-3E8	4	125033842	125203885
Chr4tp-15B3	4	125151051	125325184
Chr4tp-16D5	4	125198312	125455279
Chr4tp-15C5	4	125317828	125469807
Chr4tp-18C2	4	125358047	125521575
Chr4tp-4B12	4	132441171	132583388
Chr4tp-13D4	4	132559205	132719879
Chr4tp-13H3	4	132581414	132762927
Chr4tp-17B12	4	132955042	133085203
Chr4tp-18F9	4	133114812	133288331
Chr4tp-8F8	4	133511465	133655754
Chr4tp-22G5	4	136871377	137011166
Chr4tp-23G2	4	137011161	137167196
Chr4tp-21C6	4	137555707	137733240
Chr4tp-22H9	4	138482863	138654737
Chr4tp-14F4	4	139537924	139670493
Chr4tp-3G10	4	144705898	144872906
Chr4tp-18A1	4	145223093	145400989
Chr4tp-23H2	4	147880124	148038825
Chr4tp-3A5	4	149376649	149537007
Chr4tp-6A12	4	154213978	154401914
Chr4tp-4C12	4	154846086	154998211
Chr4tp-18G7	4	157097829	157116134
Chr4tp-16C1	4	158537073	158739893
Chr4tp-16E5	4	159684910	159856789
Chr4tp-1D7	4	163092222	163265570
Chr4tp-17H2	4	163464800	163648564
Chr4tp-7G7	4	166159421	166333955
Chr4tp-10E10	4	168266226	168460263
Chr4tp-1H11	4	168406459	168565721
Chr4tp-25D5	4	169109321	169271361
Chr4tp-20A8	4	169109520	169281011
Chr4tp-5E5	4	169164689	169306430
Chr4tp-9F9	4	169237638	169426423
Chr4tp-21B6	4	172644792	172794191
Chr4tp-6G5	4	173771510	173963412
Chr4tp-25B2	4	177718043	177888647
Chr4tp-13F6	4	178610688	178780523
Chr4tp-18C9	4	178995830	179159766
Chr4tp-5B11	4	187636479	187797491
Chr4tp-5C4	4	188154031	188346364
Chr4tp-17E1	4	189459436	189638677
Chr7tp-16B7	4	189753545	189837970
Chr4tp-9F10	4	190784196	190965703
Chr4tp-10F11	4	190866051	191064871
Chr4tp-3G3	4	190867229	191030241
Chr4tp-24D8	4	190906276	191070245
Chr4tp-11F2	4	190954726	191053457
Chr4tp-6F1	4	191005875	191053457
Chr5tp-16A12	5	146896	322778
Chr5tp-10E1	5	205275	392087
Chr5tp-24D2	5	673163	895224
Chr5tp-9H3	5	1661230	1824447
Chr5tp-11F5	5	2721070	2872658
Chr5tp-11A3	5	3629619	3819204
Chr5tp-2H9	5	7025213	7186324
Chr5tp-5B12	5	7919234	8019019
Chr5tp-18B6	5	9316150	9480215
Chr5tp-23G12	5	12087304	12261440
Chr5tp-5D4	5	12589206	12797122
Chr5tp-4D4	5	13218142	13374952
Chr5tp-23H7	5	13219698	13390363
Chr5tp-25G10	5	14308030	14504474
Chr5tp-4G10	5	17417700	17583657
Chr5tp-17H9	5	17465573	17597918
Chr5tp-1H3	5	17583652	17757290
Chr5tp-21G5	5	17704612	17856890
Chr5tp-16B4	5	17803649	17972161
Chr5tp-5D1	5	21184910	21371517
Chr5tp-2D2	5	21421490	21573124
Chr5tp-21B7	5	21493964	21634747
Chr5tp-21A3	5	21848237	21999576
Chr5tp-15G12	5	21945833	22126275
Chr5tp-5G8	5	21989896	22199675
Chr5tp-10C5	5	29351472	29517594
Chr5tp-2F1	5	34134806	34296265
Chr5tp-23F1	5	34209763	34405626
Chr5tp-9A5	5	34209792	34371611
Chr5tp-5D11	5	34214323	34296266
Chr5tp-2F3	5	42086122	42259066
Chr5tp-24H5	5	43354689	43529460
Chr5tp-22B1	5	43662783	43840548
Chr5tp-6C7	5	57150926	57318830
Chr5tp-4C12	5	58252640	58432917
Chr5tp-15C12	5	58487752	58646102
Chr5tp-17G10	5	61438895	61632909
Chr5tp-19D4	5	61569868	61723574
Chr5tp-24G3	5	67498131	67677101
Chr5tp-9E3	5	69109876	69264678
Chr5tp-16B1	5	69475945	69679055
Chr5tp-3A5	5	69485603	69650298
Chr5tp-13C10	5	69552855	69710868
Chr5tp-2H6	5	70072978	70197304
Chr5tp-3F4	5	70234598	70425468
Chr5tp-3H2	5	70670878	70831640
Chr5tp-11B1	5	74469516	74647470
Chr5tp-2B9	5	81369998	81550493
Chr5tp-18D7	5	82457087	82613383
Chr5tp-18G5	5	87431700	87623194
Chr5tp-1H12	5	89979327	90139365
Chr5tp-6H10	5	92465461	92646457
Chr5tp-6B6	5	93790961	93969969
Chr5tp-21E1	5	93886642	94067957
Chr5tp-4D8	5	97421264	97575845
Chr5tp-23H8	5	98633225	98829747
Chr5tp-2C11	5	98766982	98917493
Chr5tp-5A11	5	98839860	99018977
Chr5tp-9G12	5	99235573	99392241
Chr5tp-11B2	5	99413870	99537338
Chr5tp-6B10	5	99529524	99663843
Chr5tp-5A12	5	99643308	99834078
Chr5tp-22E11	5	99705284	99874154
Chr5tp-4E11	5	100046982	100219423
Chr5tp-20C8	5	100154921	100338656
Chr5tp-9D2	5	101872399	102070226
Chr5tp-9A4	5	103012559	103187293
Chr5tp-19E11	5	103511683	103661467
Chr5tp-15B7	5	104484968	104660077
Chr5tp-18E6	5	104556562	104726814
Chr5tp-23A12	5	106519625	106579710
Chr5tp-17G2	5	109768406	109932983
Chr5tp-18D1	5	109911685	110056060
Chr5tp-10F10	5	111788299	111968638
Chr5tp-18E8	5	113930737	114098561
Chr5tp-25C5	5	115114342	115293225
Chr5tp-4D7	5	119650138	119674073
Chr5tp-23D10	5	125294188	125492589
Chr5tp-5A9	5	128683468	128862751
Chr5tp-8A2	5	130098933	130203655
Chr5tp-20H10	5	130466896	130619811
Chr5tp-20H3	5	135334443	135502898
Chr5tp-24C7	5	140137124	140307304
Chr5tp-18E5	5	140376537	140533465
Chr5tp-24F4	5	140488471	140678806
Chr5tp-15D4	5	142518269	142691344
Chr5tp-19F5	5	144153983	144340436
Chr5tp-22E4	5	150080197	150239374
Chr5tp-22A6	5	150098661	150265935
Chr5tp-4C8	5	154429117	154604480
Chr5tp-17G8	5	160359092	160509502
Chr5tp-19H3	5	160477321	160626797
Chr5tp-23F2	5	164970895	165164360
Chr5tp-17A3	5	165155278	165334527
Chr5tp-20C7	5	168488357	168641974
Chr5tp-24B11	5	171473028	171667877
Chr5tp-18F6	5	171952417	172117968
Chr5tp-4C9	5	176550923	176735050
Chr5tp-10G7	5	178664716	178850810
Chr5tp-11F4	5	178705487	178876935
Chr5tp-24E9	5	178812500	178970135
Chr5tp-4B7	5	179467083	179662550
Chr5tp-2B4	5	180076815	180214082
Chr5tp-24G6	5	180165057	180331844
Chr5tp-16G6	5	180207241	180366574
Chr6tp-4A11	6	5001	91701
Chr6tp-6B2	6	89702	213735
Chr6tp-2C12	6	143357	346084
Chr6tp-2A1	6	345985	352978
Chr6tp-1F11	6	352879	522691
Chr6tp-4A6	6	458334	598718
Chr6tp-1F9	6	1372371	1547259
Chr6tp-3B7	6	7162474	7184667
Chr6tp-7B2	6	8428714	8532326
Chr6tp-6A12	6	11787739	11930337
Chr6tp-1E2	6	12512285	12684854
Chr6tp-2E5	6	13035944	13221547
Chr6tp-4F7	6	16981250	17020517
Chr6tp-2C8	6	20855944	21035809
Chr6tp-1B12	6	24329278	24413688
Chr6tp-2C6	6	25749359	25939111
Chr6tp-2G4	6	26801198	26934758
Chr6tp-2F2	6	27033029	27203693
Chr6tp-22B5	6	29624771	29780644
Chr6tp-22A4	6	29900413	29981074
Chr6tp-22E5	6	29979075	30000296
Chr6tp-22C12	6	30752672	30924298
Chr6tp-22D9	6	31136269	31340566
Chr6tp-22C10	6	31338567	31342560
Chr6tp-22C7	6	31340561	31460757
Chr6tp-22A6	6	31568086	31605085
Chr6tp-22B3	6	31979491	32160049
Chr6tp-4B8	6	32031923	32200821
Chr6tp-22E6	6	32158050	32164928
Chr6tp-4G12	6	32479731	32629298
Chr6tp-5C11	6	32503398	32593944
Chr6tp-22E9	6	32528488	32543814
Chr6tp-22B11	6	32541815	32665861
Chr6tp-5C12	6	32610887	32634805
Chr6tp-4E2	6	32634806	32650604
Chr6tp-22D2	6	32663862	32811418
Chr6tp-22E8	6	32809419	32813412
Chr6tp-3E7	6	35745061	35914482
Chr6tp-2C3	6	36489341	36652729
Chr6tp-6F6	6	38696947	38819063
Chr6tp-5B11	6	44228736	44395610
Chr6tp-2E12	6	46808141	46988293
Chr6tp-2B2	6	46828365	46999562
Chr6tp-5H1	6	46918395	47036030
Chr6tp-2D5	6	48824592	48956050
Chr6tp-6B8	6	57292500	57422128
Chr6tp-1G8	6	58245619	58260995
Chr6tp-2B4	6	58442668	58587658
Chr6tp-9H6	6	63875382	64043848
Chr6tp-9B9	6	65991528	66139797
Chr6tp-10G10	6	66683799	66856662
Chr6tp-18D5	6	67293973	67395982
Chr6tp-11A10	6	68213162	68355095
Chr6tp-9D7	6	69652213	69655072
Chr6tp-20A1	6	78156739	78233520
Chr6tp-12H8	6	78393674	78547769
Chr6tp-11A11	6	78947195	79116378
Chr6tp-10E10	6	79116279	79156482
Chr6tp-11B1	6	81870395	81891996
Chr6tp-17C11	6	83106995	83284181
Chr6tp-10D7	6	84141428	84328508
Chr6tp-11A12	6	85211032	85366039
Chr6tp-10A11	6	87513222	87701933
Chr6tp-19H2	6	88415707	88498192
Chr6tp-8E11	6	89147456	89318637
Chr6tp-11G1	6	94595480	94713810
Chr6tp-15A6	6	95684026	95737264
Chr6tp-9B11	6	96563005	96722294
Chr6tp-18E8	6	99798123	99909375
Chr6tp-18H12	6	100637863	100808665
Chr6tp-14D2	6	103276104	103448712
Chr6tp-18F9	6	103834514	103911696
Chr6tp-19E12	6	105494040	105602946
Chr6tp-19F9	6	106038405	106153483
Chr6tp-9B7	6	108717525	108865039
Chr6tp-12B7	6	108977579	109049832
Chr6tp-18D3	6	114262562	114317674
Chr6tp-19C6	6	114881435	115023358
Chr6tp-13H1	6	114948127	115130428
Chr6tp-11F7	6	115078966	115277609
Chr6tp-11A5	6	115166333	115337648
Chr6tp-18E6	6	115432529	115552904
Chr6tp-8G8	6	117537917	117710962
Chr6tp-18A11	6	119659656	119782616
Chr6tp-10G8	6	121503065	121693117
Chr6tp-17H1	6	123912590	124043337
Chr6tp-9F5	6	129315361	129484648
Chr6tp-9B8	6	130459112	130629102
Chr6tp-16B10	6	132100314	132156320
Chr6tp-18F4	6	134900491	135113899
Chr6tp-16H12	6	135475518	135663804
Chr6tp-20A2	6	137501221	137615031
Chr6tp-12F1	6	139619790	139797290
Chr6tp-17H8	6	140486033	140568105
Chr6tp-9F4	6	142306486	142524628
Chr6tp-15F3	6	144514159	144669589
Chr6tp-13E6	6	150655625	150850580
Chr6tp-18A10	6	153602244	153694108
Chr6tp-20A12	6	154229897	154386563
Chr6tp-18G8	6	159570457	159670859
Chr6tp-8C6	6	159974242	160142902
Chr6tp-15B4	6	160019761	160185562
Chr6tp-14F2	6	160489167	160674654
Chr6tp-15D1	6	160585955	160733826
Chr6tp-19B2	6	160669741	160752659
Chr6tp-13H2	6	160743309	160905391
Chr6tp-14H2	6	160903392	160909726
Chr6tp-14D11	6	160907727	161050209
Chr6tp-10D11	6	162916373	163110786
Chr6tp-8C3	6	166112052	166269346
Chr6tp-14B12	6	167666790	167816346
Chr6tp-13H11	6	168055424	168222767
Chr6tp-8B11	6	168190158	168396633
Chr6tp-8A1	6	168394634	168533940
Chr6tp-19D11	6	168701943	168812545
Chr6tp-8A4	6	168811525	168857249
Chr6tp-17F9	6	169563923	169651825
Chr6tp-20B12	6	170499383	170640418
Chr6tp-17F12	6	170618846	170761941
Chr6tp-18A9	6	170738849	170875661
Chr6tp-3H6	6	170873662	170927551
Chr7tp-5C12	7	106471	264286
Chr7tp-1F10	7	119396	298664
Chr7tp-14F1	7	691818	888021
Chr7tp-4D8	7	972336	1161461
Chr7tp-11H1	7	2634484	2797608
Chr7tp-1D3	7	4365856	4519892
Chr7tp-13B8	7	6983151	7099104
Chr7tp-2A10	7	7074349	7225353
Chr7tp-23D10	7	7078061	7267141
Chr7tp-7D5	7	8846889	9005429
Chr7tp-7G1	7	9958478	10093381
Chr7tp-17B2	7	14781861	14955339
Chr7tp-7F12	7	16046062	16158303
Chr7tp-4D12	7	16150803	16300630
Chr7tp-4H9	7	16845979	17015121
Chr7tp-7D1	7	17044356	17167691
Chr7tp-18H11	7	17602001	17747752
Chr7tp-17F4	7	19771489	19909797
Chr7tp-3G12	7	19975039	20141161
Chr7tp-18H1	7	25479695	25679436
Chr7tp-23H8	7	31839292	32027105
Chr7tp-2F6	7	32172942	32356001
Chr7tp-1D8	7	36779067	36949837
Chr7tp-1A6	7	37375921	37541040
Chr7tp-2D5	7	37814782	37985839
Chr7tp-12D2	7	37862187	38041033
Chr7tp-24B11	7	40625175	40825389
Chr7tp-12A6	7	41810902	41984553
Chr7tp-13D1	7	43725779	43830031
Chr7tp-7F2	7	46752541	46908721
Chr7tp-17A8	7	48076068	48233164
Chr7tp-14A3	7	56446139	56609804
Chr7tp-4D7	7	57396706	57572600
Chr7tp-11G10	7	60893982	61087258
Chr7tp-2B9	7	61658517	61820759
Chr7tp-17G4	7	61822024	61983953
Chr7tp-2G5	7	61934013	62109964
Chr7tp-4E1	7	62107965	62190934
Chr7tp-13C9	7	62132321	62271704
Chr7tp-1E11	7	62250057	62404895
Chr7tp-5C2	7	63124277	63312955
Chr7tp-3H7	7	63995424	64225135
Chr7tp-19H7	7	64424689	64515187
Chr7tp-5H12	7	64456233	64652755
Chr7tp-14F5	7	64536650	64730827
Chr7tp-3H3	7	65973864	66163594
Chr7tp-2E6	7	66143652	66303403
Chr7tp-23F4	7	68857155	69038812
Chr7tp-21D1	7	70148680	70320315
Chr7tp-1D1	7	71356121	71513127
Chr7tp-10D10	7	71489139	71669048
Chr7tp-5F6	7	71511128	71643055
Chr7tp-11H3	7	71528414	71717044
Chr7tp-10F2	7	71640441	71823024
Chr7tp-18A4	7	71659827	71823049
Chr7tp-3G5	7	71777394	71963130
Chr7tp-4F9	7	71922051	72133581
Chr7tp-11H7	7	74410376	74590525
Chr7tp-16A7	7	74497409	74608092
Chr7tp-19A12	7	74771608	74952654
Chr7tp-3A5	7	75208500	75389796
Chr7tp-5G8	7	75318405	75447331
Chr7tp-9C8	7	75625545	75775149
Chr7tp-4A8	7	75654171	75835050
Chr7tp-18D7	7	75740186	75908966
Chr7tp-19H2	7	75767576	76266543
Chr7tp-16A11	7	75996720	76168256
Chr7tp-18G3	7	76026292	76203167
Chr7tp-5D9	7	76168057	76297339
Chr7tp-17C2	7	76190199	76360206
Chr7tp-10D11	7	76257377	76439826
Chr7tp-5B12	7	76297371	76494030
Chr7tp-24B4	7	77790138	77982359
Chr7tp-19A11	7	78453515	78591961
Chr7tp-16A8	7	82164140	82307503
Chr7tp-11E5	7	82515612	82686021
Chr7tp-1F1	7	82945157	83104763
Chr7tp-10H10	7	83900853	84078002
Chr7tp-11C1	7	84797973	84962693
Chr7tp-14C4	7	87796276	87974020
Chr7tp-17G11	7	88022288	88200178
Chr7tp-4E9	7	97120935	97292680
Chr7tp-17B9	7	99395632	99577873
Chr7tp-4F7	7	100199479	100338995
Chr7tp-5B7	7	100199497	100342681
Chr7tp-2D10	7	101494175	101666167
Chr7tp-19E6	7	104360658	104549945
Chr7tp-7G9	7	104431265	104586336
Chr7tp-12B7	7	104586137	104704532
Chr7tp-18C8	7	109013039	109173536
Chr7tp-20C9	7	109641229	109805568
Chr7tp-7G6	7	110430980	110535617
Chr7tp-4D4	7	110462178	110640436
Chr7tp-21F2	7	110599175	110751574
Chr7tp-20D11	7	110640481	110821240
Chr7tp-13C10	7	110673549	110781793
Chr7tp-2F9	7	110747459	110898776
Chr7tp-19H8	7	110911401	111107805
Chr7tp-17A7	7	116228711	116372151
Chr7tp-17E11	7	116704787	116879923
Chr7tp-13B10	7	120786315	120916921
Chr7tp-18G8	7	124683458	124848075
Chr7tp-2G2	7	130179011	130328113
Chr7tp-15D8	7	130405098	130599620
Chr7tp-15E2	7	131778945	132001738
Chr7tp-12E6	7	133094440	133281052
Chr7tp-10D2	7	133121574	133281030
Chr7tp-2B6	7	134167335	134330265
Chr7tp-3E4	7	137370526	137546706
Chr7tp-4D5	7	138293291	138477810
Chr7tp-9D6	7	140887598	140981986
Chr7tp-11G2	7	141163595	141382145
Chr7tp-10C5	7	141280050	141430437
Chr7tp-19B8	7	141350409	141506192
Chr7tp-19F4	7	141813913	141973680
Chr7tp-2A2	7	141931613	142123524
Chr7tp-14D3	7	142664612	142864734
Chr7tp-1E4	7	142835546	143005268
Chr7tp-3F9	7	142908980	143018052
Chr7tp-18C5	7	142941581	143100064
Chr7tp-12C3	7	143176789	143344758
Chr7tp-11G1	7	143180168	143285122
Chr7tp-7H4	7	143283127	143413156
Chr7tp-5B10	7	143412957	143479566
Chr7tp-7A11	7	143479367	143635318
Chr7tp-24A9	7	149106042	149247429
Chr7tp-5G1	7	149132194	149304235
Chr7tp-5H5	7	149213377	149394063
Chr7tp-10C10	7	149653785	149815031
Chr7tp-13A3	7	149976469	150101345
Chr7tp-9A4	7	150375929	150533003
Chr7tp-7D7	7	151254421	151376164
Chr7tp-8E3	7	152931399	153038012
Chr7tp-20D9	7	152937073	153109967
Chr7tp-17E12	7	153036456	153195879
Chr7tp-10F3	7	155658864	155839469
Chr7tp-11H2	7	155661127	155827596
Chr7tp-7G10	7	156989700	157112954
Chr7tp-14F9	7	157356346	157563403
Chr7tp-1A11	7	157559663	157771342
Chr8tp-15A4	8	59932	201625
Chr8tp-4B12	8	70046	223973
Chr8tp-13B10	8	155160	330422
Chr8tp-18A6	8	1305092	1465864
Chr8tp-11B1	8	2105020	2279641
Chr8tp-9A1	8	2127973	2279612
Chr8tp-3H5	8	2200752	2312389
Chr8tp-17G1	8	2303623	2411266
Chr8tp-2H10	8	3725984	3883661
Chr8tp-13F3	8	3755234	3931426
Chr8tp-1E2	8	4015939	4176886
Chr8tp-2F9	8	4066757	4230849
Chr8tp-3E8	8	4187841	4353969
Chr8tp-10C5	8	4230863	4421120
Chr8tp-7F4	8	4407406	4609448
Chr8tp-4F5	8	4825404	4996083
Chr8tp-18H11	8	4938837	5108006
Chr8tp-2A11	8	5106141	5256105
Chr8tp-10G7	8	5200636	5342699
Chr8tp-16E6	8	5271152	5431714
Chr8tp-19E5	8	5373792	5571443
Chr8tp-5B12	8	5414878	5588557
Chr8tp-10B9	8	5450838	5605553
Chr8tp-9D8	8	5545351	5741350
Chr8tp-4B7	8	5733766	5909600
Chr8tp-16A6	8	6719130	6880128
Chr8tp-18H3	8	6936559	7093758
Chr8tp-10C3	8	7156826	7328299
Chr8tp-2E9	8	7873151	8024993
Chr8tp-7D5	8	7942417	8102885
Chr8tp-7G9	8	8009046	8212456
Chr8tp-5C7	8	11571002	11740080
Chr8tp-5H10	8	12011451	12078007
Chr8tp-5H4	8	12233358	12434445
Chr8tp-10H6	8	12275543	12452753
Chr8tp-1H5	8	12433487	12590982
Chr8tp-10C8	8	12437502	12611672
Chr8tp-7A2	8	13581607	13747912
Chr8tp-18D6	8	14721071	14865571
Chr8tp-2B1	8	14785424	14936036
Chr8tp-5A4	8	14791110	14950563
Chr8tp-7D1	8	14936031	15128609
Chr8tp-1H1	8	15027286	15191603
Chr8tp-20A4	8	15070326	15272376
Chr8tp-19D5	8	15220548	15393648
Chr8tp-2F8	8	15279356	15445712
Chr8tp-5B4	8	15444273	15583304
Chr8tp-4G1	8	15512319	15679666
Chr8tp-18H7	8	16231929	16407339
Chr8tp-4H9	8	16323057	16472753
Chr8tp-16H9	8	16371126	16540085
Chr8tp-20D8	8	16478749	16638711
Chr8tp-18A5	8	16562676	16721869
Chr8tp-5B5	8	16717078	16897630
Chr8tp-13C8	8	16853761	17010633
Chr8tp-19G7	8	17335551	17522905
Chr8tp-20C10	8	17472803	17650728
Chr8tp-13F5	8	17511786	17685810
Chr8tp-20G6	8	19740259	19927553
Chr8tp-5B8	8	20987264	21131223
Chr8tp-1H9	8	21104653	21259213
Chr8tp-3G11	8	21397908	21561402
Chr8tp-19A10	8	22241469	22414061
Chr8tp-3A6	8	22681519	22844665
Chr8tp-21E1	8	22852473	23040322
Chr8tp-7G11	8	24278863	24469396
Chr8tp-10F4	8	30480880	30654512
Chr8tp-17E9	8	39364955	39524881
Chr8tp-10G6	8	48343375	48554996
Chr8tp-17F4	8	48950846	49108132
Chr8tp-3E4	8	48977843	49140490
Chr8tp-16B12	8	49013687	49170567
Chr8tp-9A9	8	50585677	50731437
Chr8tp-9D6	8	50742969	50916325
Chr8tp-6C3	8	51113198	51300548
Chr8tp-3H4	8	51861239	52061184
Chr8tp-6C1	8	53364179	53538215
Chr8tp-2B2	8	54995543	55179518
Chr8tp-7A1	8	57374294	57534663
Chr8tp-7E12	8	58226061	58378511
Chr8tp-11A10	8	60811877	60986738
Chr8tp-3E7	8	62073757	62237647
Chr8tp-7H11	8	63610133	63772628
Chr8tp-2D7	8	64465942	64651178
Chr8tp-6E8	8	68770409	68947921
Chr8tp-4H3	8	71776503	71937655
Chr8tp-2E1	8	81493445	81648851
Chr8tp-13E8	8	82477366	82640037
Chr8tp-2F7	8	86592730	86763703
Chr8tp-3C2	8	86743869	86955528
Chr8tp-6D12	8	87777010	87968753
Chr8tp-4F7	8	89032945	89202820
Chr8tp-17H11	8	91100742	91277821
Chr8tp-18G10	8	91241271	91398845
Chr8tp-11B10	8	100098024	100265857
Chr8tp-17G4	8	100473327	100604045
Chr8tp-20E6	8	108347670	108534948
Chr8tp-16F6	8	109895091	110047324
Chr8tp-20A2	8	110587418	110758111
Chr8tp-21B11	8	111741977	111938994
Chr8tp-2F6	8	114710081	114860644
Chr8tp-20C8	8	116967502	117131742
Chr8tp-19C6	8	117048157	117250765
Chr8tp-16A11	8	125046837	125192107
Chr8tp-3B2	8	129633607	129784954
Chr8tp-2E5	8	132637705	132804242
Chr8tp-4G7	8	132938483	133107201
Chr8tp-6E11	8	133470532	133650145
Chr8tp-17C3	8	133564090	133754071
Chr8tp-21C9	8	137760390	137945120
Chr8tp-5C3	8	140918107	141093742
Chr8tp-3F4	8	144676982	144824488
Chr8tp-10E11	8	145203172	145357632
Chr8tp-16E7	8	145494501	145668486
Chr9tp-11C8	9	21994	225675
Chr9tp-3H5	9	21994	166957
Chr9tp-10D1	9	116314	268621
Chr9tp-4E3	9	117900	293073
Chr9tp-2D6	9	188706	373816
Chr9tp-1G11	9	514413	682102
Chr9tp-6G9	9	1121123	1279198
Chr9tp-8G8	9	1241590	1439038
Chr9tp-1C10	9	5287921	5444512
Chr9tp-6D8	9	10178450	10360398
Chr9tp-2G1	9	11988111	12164755
Chr9tp-8G2	9	12225048	12396265
Chr9tp-7C4	9	12344850	12524127
Chr9tp-8H12	9	19701187	19903157
Chr9tp-3D2	9	23277223	23461739
Chr9tp-1H9	9	25690182	25853240
Chr9tp-5G2	9	29299729	29477553
Chr9tp-9H7	9	29874301	30063518
Chr9tp-5C7	9	30125296	30201648
Chr9tp-1A6	9	30199650	30364698
Chr9tp-4A11	9	30251867	30421507
Chr9tp-4F3	9	35020281	35215382
Chr9tp-6E8	9	35787244	35965281
Chr9tp-3A1	9	36183577	36422939
Chr9tp-10D5	9	38557168	38736668
Chr9tp-13B1	9	38704188	38883075
Chr9tp-13C12	9	38859439	39036984
Chr9tp-5H12	9	38981975	39177642
Chr9tp-3G8	9	39175643	39294206
Chr9tp-13E1	9	39258647	39435726
Chr9tp-13D9	9	39485727	39638349
Chr9tp-9A5	9	40004730	40104563
Chr9tp-3D8	9	40012313	40155117
Chr9tp-6A2	9	40205118	40384950
Chr9tp-13D11	9	40242621	40388570
Chr9tp-7H2	9	40335514	40513847
Chr9tp-13E9	9	40719624	40794670
Chr9tp-13D12	9	40844671	41016432
Chr9tp-13E2	9	40961066	41135908
Chr9tp-13C11	9	41065891	41216390
Chr9tp-2A1	9	41194015	41282840
Chr9tp-13E3	9	41343328	41507122
Chr9tp-13D4	9	41415897	41575886
Chr9tp-13D10	9	41573887	41639786
Chr9tp-11H2	9	41582417	41784440
Chr9tp-13D2	9	41967754	42118524
Chr9tp-13D6	9	42280546	42437843
Chr9tp-13D1	9	42650537	42928370
Chr9tp-3G2	9	42678337	42977344
Chr9tp-7C8	9	42760860	43065826
Chr9tp-13E5	9	43409087	43595741
Chr9tp-13D8	9	43456697	43711107
Chr9tp-5H8	9	43709588	43755411
Chr9tp-13C7	9	43805412	43987058
Chr9tp-7D10	9	44037059	44239139
Chr9tp-13A10	9	44289140	44470390
Chr9tp-4F8	9	44329709	44504979
Chr9tp-13B7	9	44502980	44567187
Chr9tp-13A12	9	44505796	44672026
Chr9tp-4B5	9	44586810	44769175
Chr9tp-6A3	9	44819176	45007237
Chr9tp-13D5	9	44840604	45013784
Chr9tp-6E7	9	45063785	45244282
Chr9tp-13B10	9	45294283	45422149
Chr9tp-13B8	9	45364548	45530433
Chr9tp-11H12	9	45519341	45935928
Chr9tp-1D6	9	45632363	45798788
Chr9tp-5E7	9	64135929	64295467
Chr9tp-13D3	9	64345468	64504445
Chr9tp-6D5	9	64368148	64544617
Chr9tp-13B4	9	64594618	64767717
Chr9tp-7A8	9	64724577	64731557
Chr9tp-5H5	9	64817718	64835350
Chr9tp-3D7	9	64885350	65072855
Chr9tp-13C9	9	65272856	65433585
Chr9tp-7F3	9	65483586	65678076
Chr9tp-13B6	9	65728077	65886538
Chr9tp-5H10	9	66093288	66188415
Chr9tp-10F7	9	66186416	66380661
Chr9tp-8G6	9	66528164	66704260
Chr9tp-13A11	9	66599110	66762694
Chr9tp-1D1	9	66599145	66762700
Chr9tp-7G5	9	66812701	66987465
Chr9tp-3A7	9	67037466	67194731
Chr9tp-8A6	9	67049607	67246069
Chr9tp-13A8	9	67346070	67533672
Chr9tp-10C4	9	67469692	67651405
Chr9tp-8G11	9	67604297	67769770
Chr9tp-1D7	9	67819771	67978103
Chr9tp-11F8	9	67827217	68015022
Chr9tp-10A11	9	68065023	68238013
Chr9tp-11F5	9	68070616	68250736
Chr9tp-13A5	9	68130708	68271653
Chr9tp-3A11	9	68203104	68383081
Chr9tp-7C6	9	70993000	71184354
Chr9tp-1F2	9	71957991	72089923
Chr9tp-5H4	9	80822890	80931674
Chr9tp-7C3	9	80842524	81024556
Chr9tp-7F5	9	81620701	81810019
Chr9tp-3B12	9	81795944	81979618
Chr9tp-4B7	9	82811355	82996299
Chr9tp-10C10	9	83643578	83833156
Chr9tp-2D5	9	84220258	84377214
Chr9tp-1G6	9	85353708	85507991
Chr9tp-7G9	9	93442884	93622559
Chr9tp-2G12	9	94911102	95069535
Chr9tp-2D11	9	100257757	100443607
Chr9tp-2G10	9	100788635	100957681
Chr9tp-10E5	9	101785835	101961004
Chr9tp-11H7	9	106230185	106363244
Chr9tp-9G7	9	106247896	106435633
Chr9tp-7C1	9	107165289	107327549
Chr9tp-5D1	9	107798684	107951430
Chr9tp-5G3	9	112417256	112593923
Chr9tp-3A12	9	112540782	112727072
Chr9tp-1C3	9	112905346	113082505
Chr9tp-2H2	9	114057214	114237326
Chr9tp-3B1	9	120411356	120599836
Chr9tp-9E12	9	120727751	120922549
Chr9tp-3C8	9	130767120	130948634
Chr9tp-3H4	9	130881493	131058115
Chr9tp-6F5	9	131300676	131448167
Chr9tp-13E10	9	133461155	133485243
Chr9tp-5D10	9	136744238	136960807
Chr9tp-9E8	9	136910328	137102322
Chr9tp-13E12	9	137473621	137617588
Chr9tp-8D6	9	138161400	138363252
Chr9tp-11F4	9	138274695	138429268
Chr10tp-3C6	10	3035538	3188773
Chr10tp-8G11	10	6121814	6312713
Chr10tp-8C7	10	7463502	7619632
Chr10tp-7F8	10	19898684	20065000
Chr10tp-12F4	10	20726725	20784566
Chr10tp-1H10	10	20782567	20938614
Chr10tp-13A3	10	23484434	23662660
Chr10tp-4H5	10	24482544	24629745
Chr10tp-11F9	10	27552084	27720500
Chr10tp-5B12	10	29841250	30014932
Chr10tp-1B9	10	30289345	30459043
Chr10tp-11F7	10	30340502	30557301
Chr10tp-7G9	10	34054136	34233319
Chr10tp-12B2	10	37325769	37665705
Chr10tp-12H5	10	37403812	37608228
Chr10tp-9F8	10	38908842	39115033
Chr10tp-2G10	10	39031996	39194941
Chr10tp-15D6	10	42004899	42199692
Chr10tp-12B1	10	42447408	42606592
Chr10tp-12D4	10	42524238	42733440
Chr10tp-10B2	10	42547682	42760575
Chr10tp-3D8	10	42660862	42830197
Chr10tp-7F4	10	42817197	43022990
Chr10tp-4E8	10	43007198	43176613
Chr10tp-10G3	10	43217890	43415675
Chr10tp-13H11	10	45341719	45544339
Chr10tp-7G3	10	45356706	45535898
Chr10tp-11D2	10	46002351	46174280
Chr10tp-13F8	10	46046581	46263057
Chr10tp-1F10	10	46232533	46416508
Chr10tp-14A1	10	46272296	46428959
Chr10tp-6H6	10	46487312	46645403
Chr10tp-3H3	10	46560330	46738511
Chr10tp-6D4	10	46999176	47159671
Chr10tp-13F2	10	47157672	47262482
Chr10tp-13F5	10	47796101	47801347
Chr10tp-6F3	10	47799348	47972148
Chr10tp-18B3	10	48504198	48715542
Chr10tp-18A5	10	48865542	49010893
Chr10tp-14B11	10	50857416	51068851
Chr10tp-3A11	10	51118852	51278775
Chr10tp-10C2	10	51203007	51406449
Chr10tp-14B10	10	55030618	55149054
Chr10tp-5D7	10	55035241	55172651
Chr10tp-5H2	10	56078033	56236143
Chr10tp-7G12	10	58160636	58319949
Chr10tp-14G8	10	59214388	59380442
Chr10tp-3B12	10	59834841	60003136
Chr10tp-5F2	10	66348125	66506725
Chr10tp-5D11	10	66948581	67114678
Chr10tp-6H9	10	68592743	68778286
Chr10tp-7F9	10	74105644	74277126
Chr10tp-10E12	10	75725467	75896300
Chr10tp-8A1	10	77090565	77257684
Chr10tp-13G3	10	77255685	77269347
Chr10tp-13B5	10	78781397	78996345
Chr10tp-11F10	10	79063850	79248885
Chr10tp-3C8	10	81078095	81231464
Chr10tp-13B8	10	81418250	81553432
Chr10tp-2G9	10	88715605	88898563
Chr10tp-14A5	10	88878227	89041452
Chr10tp-7A12	10	88943287	89105572
Chr10tp-14A4	10	89037053	89195346
Chr10tp-8F4	10	89126353	89299742
Chr10tp-13A8	10	89837512	90003428
Chr10tp-2C11	10	95986153	96166047
Chr10tp-10A11	10	97055040	97224397
Chr10tp-4A11	10	98523674	98693465
Chr10tp-13B1	10	102368626	102555726
Chr10tp-7C9	10	104856926	105036070
Chr10tp-10C7	10	106305248	106459011
Chr10tp-3A5	10	107589284	107743529
Chr10tp-5D9	10	107952862	108053078
Chr10tp-9C5	10	109139050	109307911
Chr10tp-5D1	10	109556059	109740950
Chr10tp-9H8	10	109885276	110093020
Chr10tp-12F12	10	110448977	110633486
Chr10tp-4C5	10	113762920	113936065
Chr10tp-5C8	10	114160880	114320496
Chr10tp-8D7	10	115643753	115757897
Chr1tp-32E3	10	122756411	122876939
Chr10tp-6D12	10	123907461	124121321
Chr10tp-13E5	10	124253065	124444805
Chr10tp-3D5	10	127443890	127606660
Chr10tp-6C6	10	128966888	129056956
Chr10tp-1A5	10	129509359	129675562
Chr10tp-11B5	10	132099530	132272508
Chr10tp-9C9	10	134076220	134277057
Chr10tp-14E6	10	134515692	134683302
Chr10tp-11G3	10	134783927	135014284
Chr10tp-3D1	10	134947600	135111183
Chr18tp-2B4	10	135111207	135279251
Chr10tp-3A7	10	135117745	135279389
Chr11tp-9E7	11	872364	1051564
Chr11tp-10G4	11	2745620	2920188
Chr11tp-1B10	11	3193088	3312647
Chr11tp-15F11	11	3193562	3319687
Chr11tp-15D11	11	3282596	3376156
Chr11tp-14F6	11	3483885	3656689
Chr11tp-2E8	11	3573460	3758005
Chr11tp-1D8	11	4012521	4195043
Chr11tp-5B1	11	4177792	4272708
Chr11tp-4H7	11	4196660	4399615
Chr11tp-11A12	11	4293063	4466764
Chr11tp-1A10	11	4864469	5014419
Chr11tp-4F4	11	4901350	5091907
Chr11tp-7C9	11	5686953	5862079
Chr11tp-13D12	11	5692745	5856162
Chr11tp-4B2	11	8741389	8966149
Chr11tp-9C1	11	12523128	12710770
Chr11tp-8B6	11	18857520	19038644
Chr11tp-17C6	11	22921997	23110988
Chr11tp-1G10	11	24951150	25151753
Chr11tp-1F12	11	25148529	25322096
Chr11tp-4F12	11	25630774	25799242
Chr11tp-17H9	11	27755749	27926216
Chr11tp-6B6	11	30936338	31020588
Chr11tp-14A10	11	32671219	32834455
Chr11tp-17B5	11	35012959	35183360
Chr15tp-5C1	11	35275896	35437098
Chr11tp-7B3	11	39708284	39868896
Chr11tp-1C2	11	40741760	40903921
Chr11tp-4F2	11	43111215	43263786
Chr11tp-4F7	11	48260247	48436078
Chr11tp-9C4	11	48311666	48481557
Chr11tp-9H12	11	48641533	48820182
Chr11tp-13D3	11	49816575	49981052
Chr11tp-3H7	11	51143983	51334632
Chr11tp-5D4	11	55073652	55268838
Chr11tp-17G8	11	55216263	55378460
Chr11tp-15D4	11	56919213	57082502
Chr11tp-2G5	11	58456668	58618256
Chr11tp-13E10	11	58482504	58635415
Chr11tp-17C12	11	58780705	58951372
Chr11tp-17D1	11	60671936	60837233
Chr11tp-8F12	11	62744450	62880657
Chr11tp-2F4	11	65316469	65478939
Chr11tp-2E7	11	67281513	67446701
Chr11tp-6E9	11	67367400	67459594
Chr11tp-7H9	11	67395614	67616066
Chr11tp-14F2	11	67511354	67683138
Chr11tp-3B10	11	70495364	70668246
Chr11tp-3A5	11	71041287	71161485
Chr11tp-16G10	11	71061988	71207336
Chr11tp-17B11	11	71153831	71335224
Chr11tp-18D12	11	74037857	74235245
Chr11tp-16G7	11	79325396	79470176
Chr11tp-17G10	11	80624062	80832403
Chr11tp-14H10	11	81122500	81301980
Chr11tp-15F10	11	81238086	81407305
Chr11tp-3B6	11	81301981	81443256
Chr11tp-14H8	11	84145792	84334984
Chr11tp-11C4	11	88142620	88327063
Chr11tp-3E11	11	88202448	88339832
Chr11tp-2C1	11	88679995	88847647
Chr11tp-4D8	11	89082686	89232095
Chr11tp-7E5	11	89207823	89372535
Chr11tp-13H3	11	89524856	89676041
Chr11tp-14H12	11	90424582	90559703
Chr11tp-16F3	11	93958569	94127718
Chr11tp-1D12	11	96155646	96302369
Chr11tp-2A9	11	98575697	98717492
Chr11tp-7A10	11	101301362	101564917
Chr11tp-7E10	11	101500569	101687316
Chr11tp-8B11	11	114204398	114403761
Chr11tp-7F12	11	122993975	123141299
Chr2tp-1A10	11	129474432	129635215
Chr11tp-5F3	11	129537862	129728175
Chr11tp-2E4	11	130938011	131090266
Chr11tp-7G4	11	131006389	131254195
Chr12tp-20H3	12	28640	214560
Chr12tp-5B12	12	858588	1084640
Chr12tp-10G7	12	2891978	3047719
Chr12tp-4C7	12	7748086	7909589
Chr12tp-4C6	12	7918138	7989956
Chr12tp-4B7	12	8167813	8310601
Chr12tp-2B9	12	8247362	8399960
Chr12tp-2D12	12	8397959	8515254
Chr12tp-19H4	12	9451354	9630395
Chr12tp-16D11	12	9576503	9721935
Chr12tp-10C2	12	10961112	11122296
Chr12tp-10F2	12	11248302	11436808
Chr12tp-9F4	12	11419594	11547867
Chr12tp-3B2	12	12511921	12674391
Chr12tp-1H5	12	14134829	14230928
Chr12tp-19C8	12	16129779	16284706
Chr12tp-13G6	12	16156359	16337645
Chr12tp-1H1	12	16639657	16786897
Chr12tp-2F9	12	20715456	20888256
Chr12tp-2A6	12	20833482	21009087
Chr12tp-6C8	12	23481113	23668224
Chr12tp-2C6	12	24749250	24944855
Chr12tp-3C6	12	27316747	27463331
Chr12tp-19A6	12	29914434	30066499
Chr12tp-19A11	12	31089219	31253169
Chr12tp-6A8	12	31202207	31364408
Chr12tp-16E7	12	31202208	31382371
Chr12tp-1F8	12	31916949	32086574
Chr12tp-1F12	12	33473478	33636183
Chr12tp-7G4	12	33607378	33786282
Chr12tp-17F5	12	33629853	33817294
Chr12tp-20B3	12	33884264	34084037
Chr12tp-9G6	12	36142962	36308340
Chr12tp-10D4	12	36216093	36371335
Chr12tp-11D4	12	36241562	36439696
Chr12tp-12A2	12	36402180	36562198
Chr12tp-11B11	12	36476801	36681198
Chr12tp-18G9	12	36577732	36749362
Chr12tp-19D8	12	36860465	37027729
Chr12tp-20C4	12	36899175	37089322
Chr12tp-10H9	12	36998965	37175280
Chr12tp-11F3	12	37065535	37250155
Chr12tp-9A11	12	40276363	40441290
Chr12tp-18D7	12	41928836	42072379
Chr12tp-20H4	12	44435605	44636158
Chr12tp-16F11	12	50849531	51013952
Chr12tp-4B2	12	50895528	51055601
Chr12tp-19A5	12	52633336	52820913
Chr12tp-18D12	12	52810856	52982051
Chr12tp-2D6	12	53976376	54147293
Chr12tp-3E1	12	56116000	56288135
Chr12tp-4G3	12	58748710	58855611
Chr12tp-17D6	12	59708217	59872628
Chr12tp-20D6	12	62349962	62538439
Chr12tp-20F5	12	70388731	70555303
Chr12tp-1A6	12	70446803	70594440
Chr12tp-20G2	12	71625145	71814196
Chr12tp-5C5	12	73333560	73458959
Chr12tp-18C9	12	78532518	78665029
Chr12tp-9E8	12	80489087	80654023
Chr12tp-10D9	12	81682043	81860089
Chr12tp-4F11	12	86542283	86689539
Chr12tp-16G5	12	87412678	87572975
Chr12tp-20G5	12	88855019	89025321
Chr12tp-19H5	12	90649382	90813144
Chr12tp-16A3	12	93613164	93792750
Chr12tp-2E10	12	95146933	95308222
Chr12tp-10D11	12	96672954	96848094
Chr12tp-4D5	12	100568742	100618636
Chr12tp-4H6	12	113832476	113923915
Chr12tp-9A2	12	117550262	117738367
Chr12tp-11C7	12	118224885	118403720
Chr12tp-6D3	12	121361381	121523349
Chr12tp-9A8	12	121428583	121614466
Chr12tp-8G4	12	125236298	125321077
Chr12tp-10F12	12	127682320	127906190
Chr12tp-13F8	12	128471364	128658697
Chr12tp-20F8	12	128543032	128741403
Chr12tp-3D4	12	128666590	128842357
Chr12tp-7F10	12	128840353	129044777
Chr12tp-2D5	12	128900241	129097100
Chr12tp-11G12	12	129024017	129208871
Chr12tp-2H5	12	129126418	129296175
Chr12tp-2D10	12	129167937	129332500
Chr12tp-2E9	12	129392062	129584835
Chr12tp-18G10	12	129453616	129640456
Chr12tp-19E1	12	130735774	130904367
Chr12tp-7A9	12	131615878	131801741
Chr13tp-5F1	13	17918001	18079183
Chr13tp-9E10	13	18008630	18176736
Chr13tp-8F2	13	18881229	19075521
Chr13tp-7C11	13	21528167	21693822
Chr13tp-3C7	13	23056088	23199507
Chr13tp-1C3	13	26843891	27010031
Chr13tp-4A5	13	30742822	30910270
Chr13tp-6G7	13	32341753	32521084
Chr13tp-5A8	13	33768946	33934202
Chr13tp-6D12	13	37521152	37668145
Chr13tp-8D7	13	37595342	37798166
Chr13tp-3B2	13	39077607	39241550
Chr13tp-8G9	13	39450413	39599622
Chr13tp-7D5	13	48181984	48370518
Chr13tp-4D10	13	48654459	48818895
Chr13tp-5A3	13	53151687	53323450
Chr13tp-1E4	13	56523625	56717361
Chr13tp-4D7	13	56600591	56729961
Chr13tp-5B12	13	62208863	62388279
Chr13tp-10C8	13	62353504	62520980
Chr13tp-3G9	13	66489389	66682812
Chr13tp-5E11	13	71226326	71383406
Chr13tp-4H1	13	74961990	75145347
Chr13tp-1D5	13	76523033	76666465
Chr13tp-7H5	13	80318848	80497761
Chr13tp-1G3	13	80711170	80918174
Chr13tp-1B10	13	82035430	82201311
Chr13tp-8F12	13	83688769	83766576
Chr13tp-5B8	13	86954602	87112550
Chr13tp-9H3	13	87449550	87659292
Chr13tp-1G11	13	87858556	88035204
Chr13tp-10F12	13	88209082	88381779
Chr13tp-9A7	13	88381698	88402524
Chr13tp-10G2	13	88400525	88478232
Chr13tp-6A5	13	88496253	88673975
Chr13tp-8D12	13	89582976	89739417
Chr13tp-3E2	13	97948576	98122616
Chr13tp-7B7	13	103364122	103556128
Chr13tp-8B10	13	105643539	105809775
Chr13tp-7A9	13	107090320	107274703
Chr13tp-7B4	13	108719614	108905138
Chr13tp-5E6	13	112424858	112568374
Chr13tp-4E6	13	112568275	112739202
Chr13tp-1D9	13	113770496	113954526
Chr14tp-3B6	14	18732531	18920839
Chr14tp-1G6	14	18908252	19070091
Chr14tp-12F8	14	19215884	19415882
Chr14tp-6A6	14	19289488	19485285
Chr14tp-1C2	14	19465310	19626027
Chr14tp-12C8	14	21867480	22006855
Chr14tp-10B7	14	21975868	22159126
Chr14tp-12C10	14	25297720	25474958
Chr14tp-10H2	14	25688025	25863159
Chr14tp-3C10	14	27310291	27513082
Chr14tp-1F1	14	31199831	31375498
Chr14tp-2D11	14	31928231	32086193
Chr14tp-2A8	14	41933545	42078579
Chr14tp-13C9	14	43468955	43651240
Chr14tp-2D3	14	43529784	43714231
Chr14tp-6F3	14	44775832	44957673
Chr14tp-3A4	14	44890744	45052160
Chr14tp-2A2	14	46456516	46632717
Chr14tp-1A2	14	47824620	47995924
Chr14tp-2A12	14	58051153	58206216
Chr14tp-12E6	14	65506477	65711064
Chr14tp-4A9	14	73030050	73196823
Chr14tp-4B2	14	73160324	73325521
Chr14tp-6D8	14	77143933	77332325
Chr14tp-11H6	14	78067614	78243281
Chr14tp-2D1	14	80856392	81023736
Chr14tp-5E4	14	82105460	82216550
Chr14tp-3C12	14	84240979	84404376
Chr14tp-13A4	14	85436924	85592644
Chr14tp-5D10	14	86259051	86411966
Chr14tp-10F3	14	88212759	88411031
Chr14tp-5E5	14	92079320	92288476
Chr14tp-12A10	14	94037580	94196676
Chr14tp-2F7	14	99802307	99990016
Chr14tp-5E1	14	103353524	103482566
Chr14tp-2C5	14	103810799	103986703
Chr15tp-9B1	15	18263733	18413711
Chr15tp-11G9	15	18285951	18473371
Chr15tp-11A6	15	18419709	18576834
Chr15tp-7D5	15	18461853	18617195
Chr15tp-8D4	15	18590230	18804305
Chr15tp-4H9	15	18652194	18719412
Chr15tp-5C2	15	18747225	18935829
Chr15tp-10F4	15	18854615	19014108
Chr15tp-11G2	15	19050502	19257408
Chr15tp-1F8	15	19138378	19296842
Chr15tp-3F9	15	19222353	19394645
Chr15tp-8B6	15	19305238	19484504
Chr15tp-1B11	15	19320573	19469961
Chr15tp-1A5	15	19791326	19970466
Chr15tp-7C8	15	19932331	20097557
Chr15tp-8C5	15	20197558	20382314
Chr15tp-8F5	15	20231618	20285790
Chr15tp-9A2	15	20245570	20278373
Chr15tp-8C10	15	20253909	20428072
Chr15tp-3G3	15	20363797	20542380
Chr15tp-1E11	15	20524665	20704897
Chr15tp-10A5	15	20762791	20918715
Chr15tp-7G2	15	20808749	20988575
Chr15tp-9E10	15	20894308	21066294
Chr15tp-4D4	15	21805431	21990651
Chr15tp-7D8	15	21971346	22153795
Chr15tp-11H11	15	22131584	22295736
Chr15tp-10F10	15	22235453	22401948
Chr15tp-7C7	15	22300891	22452007
Chr15tp-7C12	15	25961165	26111261
Chr15tp-11B4	15	26086062	26254807
Chr15tp-5A9	15	26199529	26378746
Chr15tp-9E7	15	26354657	26641134
Chr15tp-11C2	15	26599827	26763830
Chr15tp-7E12	15	28080236	28160354
Chr15tp-7C6	15	28095380	28246105
Chr15tp-1G2	15	28255272	28645778
Chr15tp-9C6	15	28279020	28402108
Chr15tp-1G5	15	28333050	28512557
Chr15tp-4F3	15	28382082	28557286
Chr15tp-12A3	15	28542436	28734907
Chr15tp-7H3	15	28605178	28805754
Chr15tp-12A5	15	28777283	28939783
Chr15tp-8E8	15	29857764	30053632
Chr15tp-8D7	15	29981051	30184543
Chr15tp-8B10	15	29990568	30163835
Chr15tp-8C1	15	29995812	30179823
Chr15tp-11D12	15	30080441	30244833
Chr15tp-1D8	15	30191187	30320427
Chr15tp-10B5	15	30191203	30375195
Chr15tp-10A11	15	30213187	30412040
Chr15tp-12A1	15	30407459	30575370
Chr15tp-11E6	15	30441504	30609091
Chr15tp-10G3	15	30609201	30773871
Chr15tp-2A11	15	31022896	31195369
Chr15tp-11F12	15	32385893	32599374
Chr15tp-4H6	15	32496798	32698469
Chr15tp-1A1	15	32518432	32669929
Chr15tp-12B1	15	32598279	32775539
Chr15tp-4B6	15	33573117	33744221
Chr15tp-2G8	15	38241119	38400125
Chr15tp-12A8	15	38619837	38782403
Chr15tp-3H4	15	41610450	41795872
Chr15tp-5C9	15	49175521	49356242
Chr15tp-11A4	15	53424900	53597274
Chr15tp-1F5	15	56787360	56968956
Chr15tp-3D7	15	58181400	58324717
Chr15tp-3B5	15	60717917	60895399
Chr15tp-4C3	15	65164138	65330922
Chr15tp-5A1	15	65602941	65782762
Chr15tp-8D10	15	66849647	67039661
Chr15tp-3E7	15	67421806	67579253
Chr15tp-1C5	15	68251561	68404770
Chr15tp-4F8	15	69959886	70141808
Chr15tp-12B3	15	70606839	70796533
Chr15tp-4E6	15	70693862	70907613
Chr15tp-1A7	15	72002167	72164226
Chr15tp-3E4	15	72158370	72251969
Chr15tp-11F11	15	73280953	73475504
Chr15tp-12A4	15	74957605	75160503
Chr16tp-13C9	15	75210995	75380995
Chr15tp-2F1	15	75933307	76109082
Chr15tp-9C10	15	77142292	77305824
Chr15tp-4D5	15	78827526	79049464
Chr15tp-9E11	15	80676701	80772199
Chr15tp-2D4	15	80738477	80887174
Chr15tp-3A3	15	80867007	81024206
Chr15tp-4E11	15	80920701	81107580
Chr15tp-4E7	15	82005246	82186756
Chr15tp-10A4	15	82506626	82688763
Chr15tp-11D6	15	82722673	82870925
Chr15tp-5E3	15	83451942	83685716
Chr15tp-4B1	15	87338936	87527181
Chr15tp-7B3	15	88366960	88544241
Chr15tp-8F2	15	88397665	88590229
Chr15tp-11F6	15	89632854	89841316
Chr15tp-4H5	15	91203427	91385746
Chr15tp-1A12	15	94219335	94391192
Chr15tp-3D12	15	94305117	94439704
Chr15tp-4B5	15	94433027	94616040
Chr15tp-3H6	15	95508704	95699734
Chr15tp-10B2	15	95590952	95751629
Chr15tp-10C6	15	98212579	98388038
Chr15tp-5B9	15	99298613	99478425
Chr15tp-3G8	15	99550339	99734009
Chr15tp-11D9	15	100094759	100248597
Chr16tp-6F11	16	21052	133600
Chr16tp-12F1	16	804894	976496
Chr16tp-2C4	16	919651	1081992
Chr16tp-12H5	16	923071	1111069
Chr16tp-11D7	16	2476826	2655697
Chr16tp-11F4	16	5001596	5160497
Chr16tp-13C12	16	5118197	5270445
Chr16tp-9B5	16	9148951	9335290
Chr16tp-3D4	16	9431765	9662460
Chr16tp-12H9	16	9968477	10165051
Chr16tp-11B9	16	14392408	14542624
Chr16tp-11H4	16	14662503	14783012
Chr16tp-9F3	16	14789257	14970746
Chr16tp-9B6	16	14859727	15133811
Chr16tp-9B12	16	14896111	15007493
Chr16tp-9D12	16	14938868	15105859
Chr16tp-9E12	16	16092718	16304613
Chr16tp-6B5	16	16481609	16650378
Chr16tp-1B2	16	16630496	16764110
Chr16tp-2E3	16	16652556	16831289
Chr16tp-12H8	16	17480600	17645660
Chr16tp-3A10	16	17553940	17733669
Chr16tp-12D10	16	17593035	17760354
Chr16tp-12H10	16	17849210	18037222
Chr16tp-6G1	16	18108163	18293192
Chr16tp-6D2	16	18108163	18293192
Chr16tp-9E3	16	18405310	18577489
Chr16tp-4B3	16	18586419	18771465
Chr16tp-9D1	16	19660856	19795496
Chr16tp-13B9	16	21241957	21449784
Chr16tp-12F7	16	21408063	21559206
Chr16tp-12A1	16	21509128	21675332
Chr16tp-3A1	16	21521452	21698983
Chr16tp-13B1	16	21655237	21833734
Chr16tp-3B11	16	22338076	22508688
Chr16tp-6A1	16	22368816	22508688
Chr16tp-8B1	16	22503592	22679810
Chr16tp-1B7	16	22889654	23061984
Chr16tp-9E1	16	24850896	25021518
Chr16tp-6D9	16	24933468	25094479
Chr16tp-13A11	16	28140185	28326045
Chr16tp-11B1	16	28590949	28751399
Chr16tp-1C4	16	28590949	28751472
Chr16tp-6C2	16	29181449	29353388
Chr16tp-9D2	16	29248712	29449523
Chr16tp-8D1	16	29408699	29609853
Chr16tp-3F5	16	29981456	30174443
Chr16tp-6F3	16	30063032	30222412
Chr16tp-3A9	16	30109781	30290781
Chr16tp-2G5	16	30290776	30440283
Chr16tp-11B12	16	31658070	31834947
Chr16tp-2C11	16	31736153	31892636
Chr16tp-4D9	16	31787730	31973415
Chr16tp-5A4	16	31953353	32079501
Chr16tp-6A6	16	32007266	32190563
Chr16tp-9E4	16	32140874	32205188
Chr16tp-8D6	16	32206388	32345224
Chr16tp-6A12	16	32272461	32438331
Chr16tp-9B11	16	32296493	32456419
Chr16tp-9F2	16	32341133	32497894
Chr16tp-11B10	16	32347609	32497889
Chr16tp-9C11	16	32419813	32610994
Chr16tp-9C2	16	32446676	32576815
Chr16tp-9C12	16	32577185	32746234
Chr16tp-9A10	16	32587134	32758111
Chr16tp-11C8	16	32612180	32773201
Chr16tp-13A1	16	32722382	32898544
Chr16tp-6D12	16	32727198	32828239
Chr16tp-9A7	16	32738162	32902091
Chr16tp-9C7	16	32985975	33187759
Chr16tp-9D3	16	33017963	33156694
Chr16tp-9A3	16	33095876	33295075
Chr16tp-12E1	16	33097489	33281921
Chr16tp-2C1	16	33147013	33235516
Chr16tp-2F9	16	33282424	33452774
Chr16tp-13B3	16	33295151	33456507
Chr16tp-9B7	16	33362222	33555929
Chr16tp-5A3	16	33433122	33581409
Chr16tp-8C5	16	33544442	33715261
Chr16tp-2E8	16	34215264	34359840
Chr16tp-3H12	16	34289152	34490212
Chr16tp-1F11	16	34476093	34627143
Chr16tp-3G10	16	45874367	46027419
Chr16tp-2B5	16	50763043	50943879
Chr16tp-13B12	16	53712597	53886478
Chr16tp-1A3	16	54226897	54422135
Chr16tp-1F4	16	54379935	54541091
Chr16tp-8D5	16	56179367	56331522
Chr16tp-12E8	16	57136506	57323225
Chr16tp-3F2	16	57213359	57433538
Chr16tp-13D1	16	61223623	61403177
Chr16tp-4C11	16	62841633	63027783
Chr16tp-1H7	16	68544064	68734640
Chr16tp-9C8	16	68690128	68870723
Chr16tp-9A4	16	69575812	69728695
Chr16tp-3C5	16	70533845	70708777
Chr16tp-11H5	16	70638242	70831848
Chr16tp-1D6	16	71978352	72135821
Chr16tp-2E11	16	72892281	73055707
Chr16tp-8A9	16	73977115	74134472
Chr16tp-2A3	16	76811430	76929139
Chr16tp-3A2	16	79464957	79664807
Chr16tp-11A2	16	80752735	80912928
Chr16tp-11E12	16	81623771	81784852
Chr16tp-13A4	16	86476851	86671233
Chr16tp-3D1	16	86986673	87137417
Chr16tp-5A1	16	87970408	88085412
Chr16tp-1H4	16	88002951	88179649
Chr16tp-5A5	16	88398233	88495450
Chr16tp-12H3	16	88569483	88779889
Chr17tp-5D2	17	343377	440727
Chr17tp-3F6	17	420484	585964
Chr17tp-3C8	17	707754	880135
Chr17tp-11A2	17	4178539	4358659
Chr17tp-10F11	17	5792117	5956624
Chr17tp-12F6	17	10269776	10427554
Chr17tp-7A3	17	10833995	11039949
Chr17tp-11F2	17	14976504	15157934
Chr17tp-10C11	17	16581610	16758162
Chr17tp-5A6	17	18175250	18350351
Chr17tp-2B12	17	18216687	18387109
Chr17tp-11F11	17	18246553	18445952
Chr17tp-12E1	17	18771341	19080122
Chr17tp-6B10	17	18788241	19132640
Chr17tp-2C2	17	18863800	19021902
Chr17tp-6G10	17	18954016	19132640
Chr17tp-10C9	17	19133558	19295563
Chr17tp-3G6	17	20227887	20422653
Chr17tp-8B9	17	20380658	20576248
Chr17tp-6A9	17	21191534	21340796
Chr17tp-13A5	17	21733030	21841587
Chr17tp-12G2	17	21798167	21916460
Chr17tp-6A1	17	21815071	21939036
Chr17tp-11D5	17	21850381	22014559
Chr17tp-7D4	17	22045526	22170347
Chr17tp-8E3	17	22078064	22170456
Chr17tp-1B4	17	22902614	23054964
Chr17tp-5A12	17	23044375	23201246
Chr17tp-3A11	17	24318012	24516677
Chr17tp-11A1	17	31309398	31466733
Chr17tp-10G9	17	31401905	31593135
Chr9tp-6G12	17	31583743	31651855
Chr17tp-12F10	17	31799968	31981395
Chr17tp-10D3	17	32036161	32221507
Chr17tp-4A6	17	33289079	33429230
Chr17tp-11D4	17	33376424	33649105
Chr17tp-11H5	17	33803799	33955396
Chr17tp-6A2	17	33843281	34010545
Chr17tp-3H4	17	36001826	36103630
Chr17tp-2E3	17	36554901	36720675
Chr17tp-8E4	17	36914675	37123136
Chr17tp-12C1	17	40977732	41171794
Chr17tp-5C2	17	41439751	41565981
Chr17tp-2G12	17	41559185	41734030
Chr17tp-6D1	17	41572068	41669841
Chr17tp-3D7	17	41635804	41722491
Chr17tp-8C2	17	41747597	41843177
Chr17tp-12B1	17	41798857	41958405
Chr17tp-2F6	17	41823594	42061631
Chr17tp-2F9	17	42087535	42268630
Chr17tp-1D11	17	42326359	42474260
Chr17tp-11E1	17	42461064	42632332
Chr17tp-3F8	17	42875373	43043115
Chr3tp-14A7	17	42915095	43069300
Chr17tp-10G2	17	42921379	43085418
Chr3tp-15B12	17	42974129	43119955
Chr17tp-11H9	17	47367804	47527203
Chr17tp-7C3	17	48369345	48606237
Chr17tp-7C4	17	48415208	48545074
Chr17tp-12D12	17	50194131	50352278
Chr17tp-3B10	17	53194480	53386436
Chr17tp-7B4	17	53997375	54149948
Chr17tp-6D7	17	54604472	54779861
Chr17tp-2D1	17	55350429	55498114
Chr17tp-11E5	17	55360331	55513944
Chr17tp-12E9	17	55638613	55853613
Chr17tp-1D3	17	57650339	57826573
Chr17tp-5B8	17	65403530	65490775
Chr17tp-10F6	17	69314467	69486264
Chr17tp-2H9	17	72638503	72807003
Chr17tp-12B10	17	76173083	76335721
Chr17tp-3H2	17	76741026	76933757
Chr18tp-6E9	18	3863227	4046692
Chr18tp-2D4	18	3978967	4160252
Chr18tp-10F1	18	11849502	12045379
Chr18tp-9H10	18	11887023	12066102
Chr18tp-5H7	18	14233252	14407690
Chr18tp-6E12	18	14843496	14998645
Chr18tp-8G4	18	15205621	15367893
Chr18tp-6B4	18	19024430	19181612
Chr18tp-9E12	18	20716612	20898433
Chr18tp-3F9	18	21286743	21462321
Chr18tp-2D12	18	25895835	26045217
Chr18tp-9C8	18	25962292	26136143
Chr18tp-3E7	18	26342768	26505648
Chr18tp-5A1	18	27160563	27343628
Chr18tp-9A8	18	29029812	29200452
Chr18tp-5A7	18	29106045	29286031
Chr18tp-5B8	18	32304033	32495229
Chr18tp-8D9	18	32401474	32557139
Chr18tp-2H12	18	32526656	32733948
Chr18tp-9F10	18	37522396	37682117
Chr18tp-8C1	18	61788347	61951445
Chr18tp-4A12	18	61863327	62021348
Chr18tp-4H5	18	62157007	62341492
Chr18tp-2B7	18	64138015	64275571
Chr18tp-5H1	18	64388382	64543942
Chr18tp-3F1	18	67181935	67356966
Chr18tp-3D6	18	67703807	67916648
Chr18tp-6B10	18	67890319	68041626
Chr18tp-4F2	18	67947524	68119715
Chr18tp-5C11	18	67947560	68125877
Chr18tp-1D11	18	70635253	70785486
Chr18tp-4D12	18	73047414	73306926
Chr18tp-1H6	18	73900453	74074196
Chr18tp-8E12	18	74125373	74277674
Chr18tp-3D2	18	74181499	74378820
Chr19tp-2C6	19	183069	327646
Chr19tp-7D12	19	209319	374101
Chr19tp-4F9	19	902641	1095485
Chr19tp-6D4	19	1331124	1495933
Chr19tp-7C1	19	4037696	4197199
Chr19tp-4C11	19	4318718	4491568
Chr19tp-5C10	19	5663923	5851279
Chr19tp-4E3	19	6667313	6845402
Chr19tp-5H2	19	8758670	8832847
Chr19tp-4B1	19	11643368	11816255
Chr19tp-5E3	19	12850328	13005526
Chr19tp-5D10	19	12864894	13039552
Chr19tp-4G2	19	15392145	15576969
Chr19tp-6G2	19	20321226	20519347
Chr19tp-6B1	19	21777328	21945181
Chr19tp-5C7	19	21962362	22146356
Chr19tp-7A1	19	22320763	22499398
Chr19tp-4H7	19	22562337	22709018
Chr19tp-2B2	19	22570570	22729110
Chr19tp-1B1	19	23064097	23248418
Chr19tp-3A2	19	23102068	23288324
Chr19tp-5F3	19	23184929	23349376
Chr19tp-1B4	19	32658593	32860057
Chr19tp-5G11	19	32812561	32953337
Chr19tp-6F3	19	34038496	34243485
Chr19tp-4B2	19	34174511	34356975
Chr19tp-4H9	19	38074504	38268879
Chr19tp-7A8	19	38649472	38849354
Chr19tp-6D8	19	38715261	38912670
Chr19tp-7B4	19	38838450	39020988
Chr19tp-7D9	19	38930440	39122649
Chr19tp-6B7	19	39107582	39273401
Chr5tp-24B8	19	40412796	40578953
Chr19tp-5B2	19	42720236	42875020
Chr19tp-6D1	19	44919744	45104105
Chr19tp-6E7	19	45035363	45212970
Chr19tp-4C5	19	45356284	45531360
Chr19tp-6D9	19	45983467	46152643
Chr19tp-7A7	19	47957445	48127284
Chr19tp-2B5	19	48347697	48590893
Chr19tp-4F7	19	49552709	49726430
Chr19tp-3A4	19	52549596	52717317
Chr19tp-4D9	19	54367955	54539337
Chr19tp-6H5	19	55228822	55344796
Chr19tp-5D7	19	56683708	56867304
Chr19tp-7A10	19	56783548	56958512
Chr19tp-7C11	19	57037904	57225638
Chr19tp-2B12	19	59359391	59464094
Chr19tp-4F5	19	59799647	59985032
Chr19tp-5E7	19	59909222	60083800
Chr19tp-5B4	19	59998251	60158136
Chr19tp-5A1	19	60956407	61115326
Chr19tp-6H2	19	62367372	62513371
Chr20tp-8B6	20	8001	11943
Chr20tp-4A10	20	1424781	1540258
Chr20tp-5D7	20	2217497	2333353
Chr20tp-4E5	20	3846252	3976514
Chr20tp-4A9	20	4676295	4777208
Chr20tp-4E3	20	5101237	5245128
Chr20tp-5B3	20	6134996	6238814
Chr20tp-4B2	20	8272307	8412874
Chr20tp-6F2	20	8364373	8472918
Chr20tp-1C7	20	10840138	10994545
Chr20tp-4H3	20	10950574	11064725
Chr20tp-6F6	20	11737907	11881384
Chr20tp-4H12	20	11812345	11979419
Chr20tp-5C6	20	12079516	12214846
Chr20tp-6A7	20	17699647	17822115
Chr20tp-2D3	20	20262088	20329443
Chr20tp-8A6	20	23844982	23930707
Chr20tp-2F5	20	25649992	25817708
Chr20tp-7G7	20	25817609	25942097
Chr20tp-2F12	20	25894247	26015566
Chr20tp-2F2	20	26006100	26072099
Chr20tp-3F5	20	26072000	26181848
Chr20tp-4C5	20	28033231	28197751
Chr20tp-2A6	20	28069297	28267569
Chr20tp-1B7	20	30959468	31133221
Chr20tp-4H1	20	31039788	31169289
Chr20tp-2E6	20	33460718	33472722
Chr20tp-6H11	20	36026815	36165489
Chr20tp-4A4	20	36402820	36498327
Chr20tp-5E1	20	38602397	38657965
Chr20tp-3H6	20	39469408	39601189
Chr20tp-4B11	20	44126322	44221604
Chr20tp-6E12	20	44219283	44398283
Chr20tp-7H4	20	44221505	44369319
Chr20tp-3B5	20	44701491	44748815
Chr20tp-2H1	20	45701817	45909956
Chr20tp-6E5	20	46697824	46828830
Chr20tp-7E1	20	52227277	52329237
Chr20tp-6F1	20	55604184	55741277
Chr20tp-7A1	20	55665561	55815784
Chr20tp-2F3	20	55913984	56121677
Chr20tp-1F3	20	56106458	56267785
Chr20tp-1E3	20	58758926	58928933
Chr20tp-2F1	20	59334936	59362789
Chr20tp-2G8	20	59786466	59894756
Chr20tp-7C5	20	59894657	60016638
Chr20tp-2G12	20	60464834	60524832
Chr20tp-2G10	20	60733815	60870369
Chr20tp-1C2	20	60738079	60897084
Chr20tp-2H2	20	61685172	61846811
Chr20tp-2H9	20	62108666	62284575
Chr20tp-2H7	20	62163353	62196851
Chr20tp-6G1	20	62196752	62376639
Chr20tp-2D4	20	62376540	62435964
Chr21tp-2C10	21	10023842	10187384
Chr21tp-2H11	21	10032184	10197104
Chr21tp-1H9	21	13556403	13707447
Chr21tp-3G7	21	13634878	13817395
Chr21tp-3B11	21	13689145	13942143
Chr21tp-1B8	21	13879419	14043771
Chr21tp-3A3	21	13995254	14152724
[truncated: 80 more rows]
